# Supplementary material for: Dynamic stability and spatiotemporal parameters during turning in healthy young adults
Source: Biomed Eng Online. 2018 Sep 21;17:127. doi: 10.1186/s12938-018-0558-5 (PMC6151057; doi:10.1186/s12938-018-0558-5)
Supplement: Supplementary file 2 — Additional file 2. Spatiotemporal parameters, MoSA, MoSP, MoSL and MoSR for healthy young adults (n = 15). Mean (95% confidence interval). Statistically significant difference (p < 0.05) from the first phase of same condition (a), the second phase of same condition (t), straight walking (*), between turn conditions (†). ‡: Statistically significant difference (p < 0.05) between the absolute mean value of walking direction in spin turn and that in step turn. [file 12938_2018_558_MOESM2_ESM.xlsx]

## Sheet: Additional file 1
Additional file 2 Spatiotemporal parameters, MoSA, MoSP, MoSL and MoSR for healthy young adults (n = 15).
	straight walking				step turn				spin turn
	the first step	the second step	the third step		approach	turn	depart		approach	turn	depart
walking direction (°)	1.0 (0.4, 1.6)	−0.6 (-1.1, -0.1) a	0.0 (-0.5, 0.5) a		1.8 (1.3, 2.4) *	10.9 (10.0, 11.8) a*	34.1 (31.8, 36.3) at*		−0.5 (-1.5, 0.6) *†	−22.0 (-23.3, -20.8) a*‡	−38.0 (-41.1, -34.9) at*‡
walking speed (m/s)	0.989 (0.937, 1.041)	1.033 (0.991, 1.076) a	1.033 (0.996, 1.070) a		0.951 (0.899, 1.003) *	0.955 (0.908, 1.003) *	1.013 (0.953, 1.073) t		1.061 (1.026, 1.096) *†	1.073 (1.023, 1.123) †	1.045 (0.990, 1.100)
mean MoSA over stance (m)	-0.053 (-0.061, -0.044)	-0.059 (-0.069, -0.050) a	-0.058 (-0.067, -0.049) a		-0.055 (-0.064, -0.045)	-0.050 (-0.060, -0.040)	-0.026 (-0.038, -0.015) at*		-0.026 (-0.030, -0.022) *†	-0.018 (-0.024, -0.011) *†	-0.038 (-0.047, -0.030) at*
minimum MoSA in stance (m)	-0.160 (-0.180, -0.140)	-0.171 (-0.188, -0.155)	-0.170 (-0.187, -0.152)		-0.146 (-0.165, -0.127)	-0.140 (-0.162, -0.117) *	-0.168 (-0.188, -0.148) at		-0.181 (-0.197, -0.166) *†	-0.203 (-0.216, -0.191) a*†	-0.197 (-0.240, -0.154)
MoSA at heel strike (m)	-0.032 (-0.040, -0.023)	-0.029 (-0.038, -0.020)	-0.027 (-0.035, -0.020)		-0.044 (-0.057, -0.032) *	0.000 (-0.008, 0.007) a*	-0.013 (-0.024, -0.002) a		0.003 (-0.008, 0.015) *†	-0.025 (-0.033, -0.018) a†	-0.024 (-0.046, -0.001) a
MoSA at midstance (m)	-0.067 (-0.080, -0.054)	-0.069 (-0.083, -0.055)	-0.076 (-0.090, -0.063)		-0.057 (-0.071, -0.044) *	-0.055 (-0.071, -0.039)	0.007 (-0.021, 0.035) at*		-0.038 (-0.049, -0.027) *†	0.033 (0.005, 0.062) a*†	-0.038 (-0.056, -0.020) t*
mean MoSP over stance (m)	0.143 (0.130, 0.156)	0.152 (0.139, 0.166) a	0.145 (0.131, 0.158) t		0.154 (0.141, 0.167)	0.126 (0.116, 0.135) a*	0.074 (0.059, 0.089) at*		0.077 (0.067, 0.087) *†	0.087 (0.077, 0.097) *†	0.119 (0.101, 0.136) at*†
minimum MoSP in stance (m)	0.077 (0.068, 0.086)	0.079 (0.067, 0.090)	0.067 (0.057, 0.077) t		0.078 (0.068, 0.087)	-0.016 (-0.025, -0.008) a*	-0.061 (-0.112, -0.010) a*		-0.052 (-0.065, -0.039) *†	-0.076 (-0.084, -0.068) a*†	0.006 (-0.028, 0.039) at*†
MoSP at heel strike (m)	0.088 (0.078, 0.098)	0.092 (0.078, 0.106)	0.073 (0.064, 0.081) at		0.126 (0.112, 0.140) *	0.022 (0.010, 0.034) a*	0.045 (0.028, 0.062) at*		0.012 (0.000, 0.024) *†	0.086 (0.069, 0.102) a†	0.052 (0.027, 0.076) at
MoSP at midstance (m)	0.197 (0.174, 0.221)	0.197 (0.166, 0.229)	0.206 (0.177, 0.234)		0.190 (0.169, 0.211)	0.143 (0.127, 0.158) a*	0.028 (-0.001, 0.057) at*		0.113 (0.088, 0.138) *†	0.041 (-0.005, 0.088) a*†	0.188 (0.152, 0.225) at†
mean MoSL over stance (m)	0.101 (0.093, 0.110)	0.107 (0.100, 0.113)	0.097 (0.089, 0.106) t		0.099 (0.091, 0.106)	0.075 (0.068, 0.082) a*	0.031 (0.021, 0.042) at*		0.072 (0.063, 0.081) *†	0.112 (0.104, 0.121) a†	0.097 (0.084, 0.110) at†
minimum MoSL in stance (m)	0.075 (0.066, 0.083)	0.074 (0.066, 0.082)	0.074 (0.066, 0.083)		0.073 (0.065, 0.081)	0.026 (0.014, 0.039) a*	0.013 (0.002, 0.025) at*		0.040 (0.028, 0.051) *†	0.039 (0.026, 0.052) *	0.063 (0.048, 0.078) at†
MoSL at heel strike (m)	0.078 (0.069, 0.088)	0.111 (0.103, 0.119) a	0.076 (0.068, 0.085) t		0.076 (0.067, 0.085)	0.052 (0.039, 0.064) a*	0.032 (0.021, 0.044) at*		0.052 (0.042, 0.063) *†	0.106 (0.097, 0.115) a†	0.086 (0.070, 0.102) at†
MoSL at midstance (m)	0.115 (0.105, 0.125)	0.101 (0.092, 0.110)	0.111 (0.102, 0.121)		0.111 (0.103, 0.120)	0.082 (0.074, 0.090) a*	0.032 (0.015, 0.050) at*		0.087 (0.078, 0.096) *†	0.134 (0.119, 0.150) a*†	0.112 (0.091, 0.133) at†
mean MoSR over stance (m)	0.085 (0.079, 0.090)	0.087 (0.082, 0.092)	0.092 (0.086, 0.097) a		0.097 (0.091, 0.104) *	0.111 (0.101, 0.120) a*	0.096 (0.088, 0.105) t		0.061 (0.056, 0.066) *†	0.012 (0.006, 0.018) a*†	0.074 (0.068, 0.079) at*†
minimum MoSR in stance (m)	0.029 (0.022, 0.035)	0.061 (0.057, 0.065) a	0.060 (0.056, 0.065) a		0.026 (0.020, 0.031)	0.053 (0.044, 0.062) a	0.049 (0.038, 0.059) a		0.005 (0.000, 0.011) *†	-0.009 (-0.015, -0.002) a*†	0.025 (0.013, 0.037) at*†
MoSR at heel strike (m)	0.103 (0.096, 0.110)	0.064 (0.059, 0.068) a	0.092 (0.086, 0.099) at		0.133 (0.123, 0.142) *	0.069 (0.059, 0.079) a	0.089 (0.081, 0.098) at		0.035 (0.028, 0.043) *†	0.039 (0.030, 0.048) *†	0.086 (0.075, 0.097) at
MoSR at midstance (m)	0.083 (0.075, 0.092)	0.102 (0.095, 0.108) a	0.092 (0.082, 0.101) a		0.085 (0.075, 0.094)	0.133 (0.123, 0.143) a*	0.103 (0.088, 0.118) at		0.079 (0.070, 0.088)	-0.003 (-0.01, 0.004) a*†	0.063 (0.053, 0.072) at*†
normalized stride width		0.186 (0.167, 0.204)	0.175 (0.156, 0.193) t			0.263 (0.241, 0.284) *	-0.042 (-0.069, -0.016) t*			-0.132 (-0.150, -0.114) *	0.182 (0.147, 0.218) t†
normalized step length		0.647 (0.617, 0.677)	0.630 (0.601, 0.659)			0.655 (0.612, 0.698)	0.690 (0.660, 0.720) t*			0.767 (0.735, 0.799) *†	0.722 (0.683, 0.761) t*
normalized stride length		1.285 (1.229, 1.342)	1.284 (1.228, 1.340)			1.269 (1.201, 1.338)	1.279 (1.213, 1.345) t			1.630 (1.574, 1.685) *†	1.623 (1.569, 1.677) *†
stance time (s)	0.73 (0.70, 0.75)	0.67 (0.65, 0.70) a	0.67 (0.65, 0.69) a		0.74 (0.70, 0.77)	0.73 (0.69, 0.77) *	0.75 (0.71, 0.79) t*		0.77 (0.74, 0.81) *†	0.78 (0.74, 0.82) *†	0.73 (0.70, 0.77) at*
single support time (s)		0.42 (0.41, 0.43)	0.42 (0.41, 0.44)			0.46 (0.44, 0.49) *	0.48 (0.44, 0.51) *			0.55 (0.52, 0.58) *†	0.50 (0.46, 0.53) t*
terminal double support time (s)	0.13 (0.12, 0.14)	0.12 (0.12, 0.13)	0.12 (0.11, 0.13)		0.13 (0.12, 0.14)	0.13 (0.12, 0.15) *	0.14 (0.13, 0.16)		0.11 (0.10, 0.11) *†	0.12 (0.11, 0.13) †	0.12 (0.10, 0.13) †
cycle time (s)		1.15 (1.11, 1.18)	1.09 (1.06, 1.13) t			1.20 (1.14, 1.25) *	1.20 (1.13, 1.27) *			1.32 (1.26, 1.38) *†	1.27 (1.20, 1.34) t*†
Mean (95% confidence interval). Statistically significant difference (p < 0.05) from the first phase of same condition (a), the second phase of same condition (t), straight walking (*), between turn conditions (†). ‡: Statistically significant difference (p < 0.05) between the absolute mean value of walking direction in spin turn and that in step turn.
